# Supplementary material for: Fecal Microbiota Transplantation Modulates the Gut Flora Favoring Patients With Functional Constipation
Source: Front Microbiol. 2021 Oct 7;12:700718. doi: 10.3389/fmicb.2021.700718 (PMC8529243; doi:10.3389/fmicb.2021.700718)
Supplement: Supplementary file 1 [file Table_1.XLSX]

## Sheet: Sheet1
Table S1. Patient characteristics
id	gender	age	disease duration	height	weight	BMI	HAMA	HAMD
patient1	F	65	20	1.53	58	24.7768	6	3
patient2	F	36	1	1.58	62.3	24.9559	1	6
patient3	F	57	5	1.63	48.5	18.2544	2	1
patient4	F	43	12	1.67	51	18.2868	0	0
patient5	M	50	20	1.67	69	24.7409	2	2
patient6	F	42	15	1.63	57	21.4536	4	0
patient7	M	64	3	1.73	74	24.7252	6	2
patient8	M	33	6	1.68	63	22.3214	3	1
patient9	F	24	3	1.5	44.7	19.8667	5	5
patient10	F	39	20	1.63	59	22.2063	4	1
patient11	F	31	10	1.62	48.5	18.4804	5	0
patient12	F	50	15	1.58	61	24.4352	3	2
patient13	M	44	6	1.55	53	22.0604	3	4
patient14	F	45	21	1.59	63	24.9199	5	0
patient15	F	51	22	1.62	49	18.6709	5	4
patient16	F	19	2	1.56	46	18.902	6	2
patient17	M	59	2	1.66	67	24.3141	5	3
patient18	F	60	2	1.52	52	22.5069	2	6

## Sheet: Sheet2
Table S2. Clinical scale scores before and after FMT
id	group	CSBMs/week	BSFS	Wexner score	PAC-SYM	PAC-QOL	HAMA	HAMD
bef1	bef	1	1	13	15	46	6	3
bef2	bef	2	1	10	16	31	1	6
bef3	bef	2	1	16	23	41	2	1
bef4	bef	1	1	12	31	43	0	0
bef5	bef	0	2	20	17	37	2	2
bef6	bef	1	1	18	23	59	4	0
bef7	bef	0	1	13	30	92	6	2
bef8	bef	1	2	10	19	31	3	1
bef9	bef	0	1	13	23	19	5	5
bef10	bef	2	1	14	32	33	4	1
bef11	bef	0	1	11	22	83	5	0
bef12	bef	0	2	10	13	95	3	2
bef13	bef	0	1	9	19	58	3	4
bef14	bef	0	1	9	12	17	5	0
bef15	bef	1	1	15	14	65	5	4
bef16	bef	0	1	17	32	64	6	2
bef17	bef	2	1	6	18	34	5	3
bef18	bef	0	1	13	21	55	2	6
aft1	aft	2	2	17	26	45	4	2
aft2	aft	2	3	8	11	49	4	3
aft3	aft	6	3	8	5	14	1	0
aft4	aft	1	1	13	25	43	2	1
aft5	aft	0	4	19	13	43	5	6
aft6	aft	4	4	9	6	10	3	3
aft7	aft	7	4	1	0	0	6	5
aft8	aft	6	3	2	2	10	0	3
aft9	aft	3	3	11	14	10	2	1
aft10	aft	7	2	7	11	18	3	1
aft11	aft	7	4	2	3	12	5	4
aft12	aft	5	4	5	9	14	1	0
aft13	aft	7	4	1	1	4	3	5
aft14	aft	7	4	1	0	0	6	3
aft15	aft	3	4	8	10	48	2	4
aft16	aft	8	4	1	0	0	0	2
aft17	aft	5	4	5	7	15	3	4
aft18	aft	7	4	1	0	0	1	6

## Sheet: Sheet3
Table S3. Weighted UniFrac distances between each donor-recipient pair before and after FMT
id	group	donor	pair	weighted_unifrac_distance
bef1	bef	1	1	0.26181
bef2	bef	1	2	0.358368
bef3	bef	1	3	0.398205
bef4	bef	1	4	0.687593
bef5	bef	2	5	0.461287
bef6	bef	2	6	0.217043
bef7	bef	2	7	0.255242
bef8	bef	2	8	0.175232
bef9	bef	2	9	0.378705
bef10	bef	2	10	0.300696
bef11	bef	2	11	0.282216
bef12	bef	3	12	0.76117
bef13	bef	3	13	0.446026
bef14	bef	3	14	0.738684
bef15	bef	3	15	0.584212
bef16	bef	4	16	0.537497
bef17	bef	4	17	0.499722
bef18	bef	4	18	0.316512
aft1	aft	1	1	0.284901
aft2	aft	1	2	0.269996
aft3	aft	1	3	0.264064
aft4	aft	1	4	0.362124
aft5	aft	2	5	0.4509
aft6	aft	2	6	0.381985
aft7	aft	2	7	0.143608
aft8	aft	2	8	0.508003
aft9	aft	2	9	0.405199
aft10	aft	2	10	0.32996
aft11	aft	2	11	0.315503
aft12	aft	3	12	0.344154
aft13	aft	3	13	0.229817
aft14	aft	3	14	0.573053
aft15	aft	3	15	0.274199
aft16	aft	4	16	0.243739
aft17	aft	4	17	0.469003
aft18	aft	4	18	0.252988
